# Supplementary material for: 5-Hydroxymethylcytosine in Cell-Free DNA Predicts Immunotherapy Response in Lung Cancer
Source: Cells. 2024 Apr 19;13(8):715. doi: 10.3390/cells13080715 (PMC11049556; doi:10.3390/cells13080715)
Supplement: Supplementary file 1 [file cells-13-00715-s001.zip]

Archive with 3 entries (3 files):
- Supplementary_Cells_R_F.pdf
- Table S2 List of genes associated with immune checkpoint inhibitor treatment response.xlsx
- Table S3 Wp-scores of lung cancer samples treated with immunotherapy.xlsx
