# Supplementary material for: 5-Hydroxymethylcytosine in Cell-Free DNA Predicts Immunotherapy Response in Lung Cancer
Source: Cells. 2024 Apr 19;13(8):715. doi: 10.3390/cells13080715 (PMC11049556; doi:10.3390/cells13080715)
Supplement: Supplementary file 1 [file cells-13-00715-s001.zip › Table S2 List of genes associated with immune checkpoint inhibitor treatment response.xlsx]

## Sheet: Univariate cox genes P < 0.05
Gene name	Chromosome	Start	End	Strand	HR (95% CI)	Univariate Cox p	Coefficient in final signatures
RPL27P3	chr1	8798438	8799557	+	0.14 (0.02-0.91)	0.039	-
LOC105376737	chr1	11311439	11316855	-	0.08 (0.01-0.92)	0.043	-
YARS1	chr1	32775238	32817385	-	0.01 (0.00-0.80)	0.04	-
TSPAN1	chr1	46175087	46196489	+	0.05 (0.00-0.98)	0.048	-
ZYG11A	chr1	52842736	52894998	+	0.00 (0.00-0.11)	0.0025	-
GSTM5	chr1	109711751	109718268	+	0.09 (0.01-0.71)	0.022	-
PIAS3	chr1	145848522	145859081	-	0.09 (0.01-0.83)	0.034	-
ANXA9	chr1	150982286	150996063	+	0.03 (0.00-0.59)	0.02	-
NR1I3	chr1	161229666	161238623	-	0.04 (0.00-0.85)	0.039	-
TMEM214	chr2	27032965	27041694	+	0.03 (0.00-0.67)	0.027	-
LOC105373822	chr2	196427200	196437419	+	0.17 (0.03-0.92)	0.04	-
SCN10A	chr3	38696807	38816217	-	0.02 (0.00-0.53)	0.019	-
LOC105377037	chr3	39372697	39381140	+	0.27 (0.08-0.87)	0.028	-
PRSS42P	chr3	46829542	46834095	-	4.31 (1.11-16.79)	0.035	121.813
LOC105377102	chr3	57269566	57278127	+	26.46 (1.16-605.50)	0.04	-
LOC105377156	chr3	71785276	71789374	+	5.04 (1.16-21.79)	0.031	-
LOC107984000	chr3	122514971	122517358	+	6.17 (1.06-35.90)	0.043	78.0326
LOC105374088	chr3	126312360	126323535	+	0.08 (0.01-0.62)	0.016	-
HNRNPD-DT	chr4	82374330	82384027	+	37.77 (1.66-858.60)	0.023	-
LOC105377465	chr4	145196745	145203554	-	0.01 (0.00-0.32)	0.0092	-
LOC105377476	chr4	147071056	147097299	+	9.33 (1.38-63.15)	0.022	-
FHDC1	chr4	152935445	152979671	+	39.91 (1.46-1094.00)	0.029	-
ENPP6	chr4	184088706	184217873	-	0.00 (0.00-0.19)	0.0079	-
LOC105379156	chr5	124796866	124802098	+	0.05 (0.00-0.62)	0.021	-
LOC105379195	chr5	138961942	138969805	+	0.04 (0.00-0.66)	0.025	-
LOC101927691	chr6	868498	876613	+	0.15 (0.03-0.79)	0.025	-67.2162
ELOVL2-AS1	chr6	11043758	11079144	+	0.03 (0.00-0.76)	0.033	-
NBAT1	chr6	22134602	22147193	-	156.00 (3.28-7411.00)	0.01	-
LINC02520	chr6	37507348	37536280	+	0.06 (0.01-0.60)	0.016	-72.2529
TDRD6	chr6	46680268	46704319	+	0.06 (0.01-0.59)	0.015	-
LOC107986641	chr6	127343589	127379065	+	16.73 (1.12-250.90)	0.041	-
PACRG-AS3	chr6	163181645	163192002	-	9.96 (1.01-98.56)	0.049	-
CCZ1	chr7	5898733	5926550	+	0.27 (0.10-0.72)	0.0091	-51.0603
MYH16	chr7	99273301	99297972	+	0.12 (0.01-0.92)	0.041	-
MUC17	chr7	101020081	101058859	+	0.15 (0.02-0.98)	0.048	-
RASA4DP	chr7	102678708	102748694	-	0.02 (0.00-0.36)	0.0081	14.4301
LOC107986920	chr8	19762119	19778968	-	15.34 (1.26-186.40)	0.032	150.084
SFTPC	chr8	22157383	22164479	+	0.10 (0.01-0.89)	0.039	-
COPS5	chr8	67043079	67062133	-	0.02 (0.00-0.63)	0.027	-
FANCG	chr9	35073839	35079942	-	0.10 (0.01-0.95)	0.044	-
ZNF169	chr9	94259298	94303967	+	1052.00 (2.49-445000.00)	0.024	-
LOC107987103	chr9	95813932	95817016	+	0.18 (0.04-0.87)	0.033	-
DMBT1L1	chr10	122756694	122797645	+	0.21 (0.05-0.89)	0.034	22.3637
AS-PTPRE	chr10	128057732	128062425	-	7.49 (1.21-46.21)	0.03	-
RIC3	chr11	8092965	8169040	-	0.03 (0.00-0.74)	0.032	-
OOSP3	chr11	59880267	59930197	+	0.08 (0.01-0.73)	0.025	-
LINC02552	chr11	104568489	104609302	-	6.28 (1.33-29.57)	0.02	-13.9143
ATP5MG	chr11	118401606	118409847	+	0.01 (0.00-0.73)	0.037	-
LOC101929208	chr11	120940554	120958039	-	0.07 (0.01-1.00)	0.05	-
LOC105369543	chr11	123651728	123672257	+	0.00 (0.00-0.14)	0.0025	-139.195
COPS7A	chr12	6724046	6731868	+	16.74 (1.25-223.50)	0.033	-
TPI1	chr12	6866834	6870948	+	68.77 (3.65-1295.00)	0.0047	-
CLEC4E	chr12	8533305	8541327	-	6.08 (1.08-34.38)	0.041	-
LOC107984509	chr12	10203909	10212435	-	241.40 (2.97-19650.00)	0.015	-
LOC105369704	chr12	26273329	26276096	-	45.71 (1.19-1751.00)	0.04	-
NABP2	chr12	56222012	56229858	+	0.03 (0.00-0.74)	0.031	-
LYZ	chr12	69348381	69354234	+	5.48 (1.04-28.71)	0.044	-
AMDHD1	chr12	95943331	95968720	+	0.07 (0.01-0.97)	0.048	-
SPIC	chr12	101475276	101486997	+	4.35 (1.08-17.56)	0.039	-
BICDL1	chr12	119989236	120094495	+	0.02 (0.00-0.43)	0.014	-
LOC105370109	chr13	22883682	22909059	+	3.27 (1.08-9.89)	0.036	-
LINC00385	chr13	30152145	30170106	+	36.49 (1.97-675.60)	0.016	-
SPRY2	chr13	80335976	80341126	-	9.93 (1.63-60.65)	0.013	-
PCCA-AS1	chr13	100464437	100481015	-	42.09 (2.27-780.60)	0.012	-
SALL2	chr14	21521080	21537142	-	190.10 (2.13-16950.00)	0.022	-
AP1G2	chr14	23559565	23567939	-	0.09 (0.01-0.86)	0.037	-
AP1G2-AS1	chr14	23561097	23568076	+	0.09 (0.01-0.82)	0.033	-
HEATR4	chr14	73478484	73558947	-	0.09 (0.01-0.96)	0.046	-
ACOT1	chr14	73493021	73543799	+	0.06 (0.01-0.69)	0.024	-
REREP3	chr15	22258614	22282880	+	2.53 (1.04-6.12)	0.04	33.4977
DUT-AS1	chr15	48313473	48328420	+	7.78 (1.39-43.58)	0.02	97.6432
FBN1-DT	chr15	48646334	48652016	+	18.15 (1.01-327.70)	0.05	-
CLUAP1	chr16	3500978	3539048	+	0.02 (0.00-0.58)	0.021	-
COQ9	chr16	57447479	57461270	+	0.15 (0.02-1.00)	0.05	-
PELP1	chr17	4669774	4704137	-	0.00 (0.00-0.61)	0.035	-
FBXO39	chr17	6776215	6787646	+	0.16 (0.03-0.94)	0.043	-
LOC105376799	chr17	8128338	8139209	+	0.04 (0.00-0.61)	0.02	-
RNFT1P3	chr17	20742535	20754585	-	8.02 (1.16-55.27)	0.035	-
TLCD1	chr17	28724024	28727930	-	0.05 (0.00-0.61)	0.019	-
TAC4	chr17	49838300	49848069	-	0.08 (0.01-0.93)	0.043	-
FLJ45513	chr17	49845886	49847642	+	0.18 (0.03-0.99)	0.048	-
PICART1	chr17	50050349	50055739	-	0.12 (0.02-0.94)	0.043	-
GDPD1	chr17	59220470	59275970	+	0.02 (0.00-0.66)	0.028	-
AMZ2	chr17	68206129	68257164	+	32.93 (1.25-866.90)	0.036	-
LINC-ROR	chr18	57054559	57072119	-	0.03 (0.00-0.74)	0.032	-
FBXL12	chr19	9810267	9820528	-	0.01 (0.00-0.55)	0.023	-
B3GNT3	chr19	17794828	17813576	+	0.10 (0.01-0.99)	0.049	-
LOC105372370	chr19	33521934	33525662	+	0.11 (0.01-0.96)	0.046	-
FXYD5	chr19	35154735	35169881	+	0.11 (0.01-0.92)	0.041	-
ZNF345	chr19	36850350	36893218	+	0.14 (0.03-0.64)	0.011	16.912
ZNF829	chr19	36888124	36916387	-	0.14 (0.03-0.71)	0.018	-
ZNF420	chr19	37007815	37130368	+	0.07 (0.01-0.78)	0.03	-
PSMD8	chr19	38374571	38383824	+	0.11 (0.01-0.96)	0.046	-
PVR	chr19	44643910	44666162	+	0.04 (0.00-0.88)	0.041	-
SIGLEC9	chr19	51124880	51140480	+	6.54 (1.05-40.69)	0.044	-
ZNF671	chr19	57719747	57727637	-	0.11 (0.01-0.93)	0.043	-
WFDC5	chr20	45109459	45116321	-	0.06 (0.00-0.88)	0.04	-
ADNP-AS1	chr20	50930984	50945134	+	0.05 (0.01-0.49)	0.0097	-85.5893
MOCS3	chr20	50958818	50963929	+	0.02 (0.00-0.19)	0.0012	-
LOC105372694	chr20	58163385	58179679	-	4.17 (1.03-16.90)	0.045	-
APCDD1L-DT	chr20	58515379	58619892	+	31.55 (2.91-342.70)	0.0046	6.4546
LOC107985480	chr21	38784052	38788916	+	0.15 (0.02-0.98)	0.047	-
LOC105373016	chr22	34946390	34968171	+	0.27 (0.08-0.95)	0.041	-1.68337
TCF20	chr22	42160013	42283927	-	0.00 (0.00-0.57)	0.029	-

## Sheet: Significantly enriched pathways
Ingenuity Canonical Pathways	-log(p-value)	Ratio	Molecules
tRNA Splicing	2.25	0.0435	ENPP6,GDPD1
Thiosulfate Disproportionation III (Rhodanese)	2.14	0.333	MOCS3
Molybdenum Cofactor Biosynthesis	2.02	0.25	MOCS3
Histidine Degradation III	1.72	0.125	AMDHD1
Sucrose Degradation V (Mammalian)	1.58	0.0909	TPI1
NER (Nucleotide Excision Repair, Enhanced Pathway)	1.58	0.0192	COPS5,COPS7A
Acyl-CoA Hydrolysis	1.48	0.0714	ACOT1
Xenobiotic Metabolism General Signaling Pathway	1.33	0.014	GSTM5,NR1I3

## Sheet: Genes involved in pathways
Gene name	# pathways	Pathway ID
MOCS3	2	|Thiosulfate Disproportionation III (Rhodanese)|Molybdenum Cofactor Biosynthesis
GSTM5	1	|Xenobiotic Metabolism General Signaling Pathway
ENPP6	1	|tRNA Splicing
NR1I3	1	|Xenobiotic Metabolism General Signaling Pathway
COPS5	1	|NER (Nucleotide Excision Repair, Enhanced Pathway)
TPI1	1	|Sucrose Degradation V (Mammalian)
COPS7A	1	|NER (Nucleotide Excision Repair, Enhanced Pathway)
GDPD1	1	|tRNA Splicing
AMDHD1	1	|Histidine Degradation III
ACOT1	1	|Acyl-CoA Hydrolysis
