# Supplementary material for: 5-Hydroxymethylcytosine in Cell-Free DNA Predicts Immunotherapy Response in Lung Cancer
Source: Cells. 2024 Apr 19;13(8):715. doi: 10.3390/cells13080715 (PMC11049556; doi:10.3390/cells13080715)
Supplement: Supplementary file 1 [file cells-13-00715-s001.zip › Table S3 Wp-scores of lung cancer samples treated with immunotherapy.xlsx]

## Sheet: Sheet1
ID	Group	Wp-score	PFS (months)
Z105	Training	24.5645	18.31
Z14	Training	118.925	17.52
Z1	Training	189.981	7.12
Z16	Training	101.873	21.63
Z111	Training	38.7894	11.18
Z8	Training	-51.1056	1.48
Z58	Training	172.102	8.42
Z37	Training	241.038	3.26
Z10	Training	-33.1876	34.09
Z3	Training	207.874	6.41
Z56	Training	224.355	5.24
Z109	Training	16.3416	13.25
Z43	Training	259.527	2.99
Z53	Training	154.151	9.98
Z21	Training	289.212	2.78
Z124	Training	329.582	2.3
Z9	Training	36.9495	4.83
Z11	Training	307.803	2.37
Z27	Training	136.314	12.33
Z57	Training	347.711	2.07
Z31	Training	74.8339	24.3
Z33	Training	184.283	6.87
Z51	Training	365.414	1.41
Z110	Training	134.473	11.34
Z44	Validation	163.41	3.39
Z40	Validation	203.789	0.47
Z2	Validation	-3.64985	42.36
Z55	Validation	143.464	7.8
Z118	Validation	-0.557654	7.36
Z34	Validation	171.726	2.47
Z121	Validation	23.7619	6.64
Z39	Validation	127.961	3.98
Z35	Validation	252.764	2.76
Z6	Validation	132.557	9.7
Z18	Validation	289.809	5.46
Z23	Validation	123.199	41.65
Z7	Validation	125.31	24
Z137	Validation	55.9751	9.00822
Z144	Validation	78.029	6.01644
Z145	Validation	223.855	0.92
Z171	Test	217.094	1.93973
Z149	Test	87.459	63.1233
Z152	Test	103.358	60.0986
Z155	Test	86.1611	8.31781
Z158	Test	174.593	48.5918
Z161	Test	220.097	4.04384
Z206	Test	109.576	6.70685
Z209	Test	144.653	21.5014
Z191	Test	214.9	2.9589
Z166	Test	172.68	7.79178
Z197	Test	197.104	3.58356
Z181	Test	208.786	4.66849
Z177	Test	228.132	2.26849
Z179	Test	45.8071	32.7452
Z183	Test	65.4974	2.66301
Z194	Test	159.778	3.35342
Z188	Test	191.249	5.49041
Z168	Test	247.946	1.8411
